# Supplementary material for: Evolution of sensory systems underlies the emergence of predatory feeding behaviors in nematodes
Source: Proc Natl Acad Sci U S A. 2026 Jan 28;123(5):e2514172123. doi: 10.1073/pnas.2514172123 (PMC12867699; doi:10.1073/pnas.2514172123)
Supplement: Supplementary file 2 — Dataset S01 (XLSX) [file pnas.2514172123.sd01.xlsx]

## Sheet: Sheet1
gene name	gene id	gRNA	primer F	primer R	primer S	sequence of the targeted exon (lower case indicate intron sequence when relevante)	Allele 1	sequence allele 1 (lower case indicate intron sequence when relevante)	Allele 2	sequence allele2	Allele 3	sequence allele 3	Allele 4	sequence allele 4
daf-19	Iso_D.5712.1	CCGGTGAATGCAGCGTCATT	GACAAATGTTGAATCAAGGATCTTTCGG	GCCATTGATAATACGGATTACGTAGC	GCGAGATGATTGCGAAACGA	TCACTGCAAATCGATGGGAATCGAGCCGGTGAATGCAGCGTCATTTGGGAAATTGATTCGATCAATCTTCGATGGACTGAAAACGAGACGATTGGGAACGAGGGGAAATTCGAA	tu1167	TCACTGCAAATCGATGGGAATCGAGCCGGTGA----------ATTTGGGAAATTGATTCGATCAATCTTCGATGGACTGAAAACGAGACGATTGGGAACGAGGGGAAATTCGAA	/	/	/	/	/	/
pezo-1	PPA11640	TACGCTGCAGAGATTATCGA	CTCCTACCGTACCCTATCTCGG	GAGTATACTGACAATGAGCTCAGTTGG	/	GGGATGTCTTCGTCCGTCGATAATCTCTGCAGCGTACGTGGCCCTTGGTCTGCTCTGTCCCCTTCTGCCATCAACGAAGAATACGATGAATAATGTACCCG	bnn20	GGGATGTCTTCGTCCGTCGATGAGGAGTATGGGCGTCGATGAGGAGTATAATCTTCGTCCGTCGATGAGGAGTATGGGCGTCGATGAGGAGTATAATCTTCGTCCGTCGATGAGGAGTATAATCTCTGCAGCGTACGTGGCCCTTGGTCTGCTCTGTCCCCTTCTGCCATCAACGAAGAATACGATGAATAATGTACCCG	/	/	/	/	/	/
glr-1	ppa_stranded_DN19730_c0_g1_i4	GCAGATTTCATAATTCACAA	GTTTCCTCCCGAGTATCCATC	GAAGTGGTATCGATCAGAAT	/	ATTGGAAGTTTCCCTCTGGCCATCACCTGCTGAAGTTGTCGCAGATTTCATAATTCACAAGGGATGGAGTGATCTAATCATGATGAGTGATACACACAACT	bnn34	ATTGGAAGTTTCCCTCTGGCCATCACCTGCTGAAGTTGTCGCAGATTTCATAATTAATTTAAAACAAAAAAATTTAAAACAAGGGATGGAGTGATCTAATCATGATGAGTGATACACACAACT	bnn33	ATTGGAAGTTTCCCTCTGGCCATCACCTGCTGAAGTTGTCGCAGATTTCATAATTCTGCAAAAAAAAAGGGATGGAGTGATCTAATCATGATGAGTGATACACACAACT	/	/	/	/
cup-5	ppa_stranded_DN29007_c0_g1_i7	GCGATACAGGCGATTGCACT	GTCAACGGCAACCCCATGTT	CGGCCATCTCGGATGCTAGC	/	ATTCGTCTTTGGCAAGAGACGCGCGCGATACAGGCGATTGCACTGGGAAGACGAAGAGACCGGGCTGTTGGACAATATTGAG	bnn89	ATTCGTCTTTGGCAAGAGACGCGCGCGATACAGGCG-------ACTGGGAAGACGAAGAGACCGGGCTGTTGGACAATATTGAG	bnn90	ATTCGTCTTTGGCAAGAGACGCGCGCGATACAGGCGATGGGAAGACGCGATACAGGCGATGGGAAGACGAAGAGACCGGGCTGTTGGACAATATTGAG	/	/	/	/
pkd-2	PPA20444	CAAGAAGAGCGATGATAAGA	GATTCGTATGGACTCGGTGT	CGGCCATCAATTGATTGTTCA	/	ATTCGATCAAGAAGAGCGATGATAAGAAGGTATCTCTTAAATCTGCATTGAAAGATCTCATCAGTCATTTCATCTTCCTTGTCATTGTCTGTATCA	bnn88	ATTCGATCAAGAAGAGCGATGATTCGACGAAGAGCGACGAGAAGAGATTCGATCAAGAAGAGAAGAGAAGGTATCTCTTAAATCTGCATTGAAAGATCTCATCAGTCATTTCATCTTCCTTGTCATTGTCTGTATCA	bnn93	ATTCGATCAAGAAGAGCGAT-----GAAGGTATCTCTTAAATCTGCATTGAAAGATCTCATCAGTCATTTCATCTTCCTTGTCATTGTCTGTATCA	/	/	/	/
trpa-1	PPA32371	ATAAATGCTGTGGATGAATT	CGAAGAACTGTGTAAATTCGGAG	ATATGTCCATGCTGAGCTGC	/	TGAGATAAATGCTGTGGATGAATTCGGATGTTCTGCTCTTCATTATGCTGCAATGCGCGGAAATTCCGCTGCCGCTGAAGTTTTACTCAAATATGGAGCTGATCCAAAT	bnn68	TGAGATAAATGCTGTGGATAAATGCTGTGGATTCTGCTCTTCATTATGCTGCAATGCGCGGAAATTCCGCTGCCGCTGAAGTTTTACTCAAATATGGAGCTGATCCAAAT	bnn62	TGAGATAAATGCTGT----------GGATGTTCTGCTCTTCATTATGCTGCAATGCGCGGAAATTCCGCTGCCGCTGAAGTTTTACTCAAATATGGAGCTGATCCAAAT	bnn83	TGAGATAAATGCTGTGG----ATTCGGATGTTCTGCTCTTCATTATGCTGCAATGCGCGGAAATTCCGCTGCCGCTGAAGTTTTACTCAAATATGGAGCTGATCCAAAT	/	/
trpa-2	ppa_stranded_DN26905_c0_g1_i1	AAGAAGGAAGGTGAAGAACG	AATCTCACATACATTCCGCGCG	GTATTGCGGCACTCCCTTTC	/	GCTCATCGAGTGCGCGTTCTTCTACTTTCTCCACTTGGCCGCGTTCTTCACCTTCCTTCTTCTGCTGTCCAGCCATATTTTCAG	bnn63	GCTCATCGAGTGCGCGTTCTTCTACTTTCTCCACTTGGCCGCGTGACACCACCTTCCTTCACCTTCCTTCTTCTGCTGTCCAGCCATATTTTCAG	bnn82	GCTCATCGAGTGCGCGTTCTTCTACTTTCTCCACTTGGCCGCGCACCCTTCACCTTCCTTCTTCTGCTGTCCAGCCATATTTTCAG	bnn84	GCTCATCGAGTGCGCGTTCTTCTACTTTCTCCACTTCTCCA----CTTCACCTTCCTTCTTCTGCTGTCCAGCCATATTTTCAG	/	/
trp-1	PPA19795	ATCCCCTCTGTTGTCTTCCG	GCAGCGGCTGCGCATAAATATC	AGCAGAGTGAGAGGATTGGC	/	TTCGTCTCTCATCCTCATTGTCAACAACTTCTCACTTCCATCTGGTATGAAGGATTCCCCGGAAGACAACAGAGGGGATCGAA	bnn59	TTCGTCTCTCATCCTCATTGTCAACAACTTCTCACTTCCATCTGGTATGAAGGATT----------CAACAGAGGGGATCGAA	bnn52	TTCGTCTCTCATCCTCATTGTCAACAACTTCTCACTTCCATCTGGTATGAAGGATTCCCCGGACAACAGACAACAGACAACAGAGGGGATCGAA	bnn50	TTCGTCTCTCATCCTCATTGTCAACAACTTCTCACTTCCATCTGGTATGAAGGATCGTACCAGATGTAAGATCGAAGATCGAAGGATCGAAGGGGATCGAA	/	/
trp-2	ppa_stranded_DN27645_c0_g2_i1	GCTTGTGAGAGAGGAGATAT	GGGAGATGAAAATACAAGAGAAG	CCATTGTTTACGAAGGGAAATT	/	GAGATCGATCAGAGAAAGAACGACATTTTCTTCTTGCTTGTGAGAGAGGAGATATCGGAAGTGTGAGGAAGACATTAGCATGTGCAAGAGAAGAACGACTCGATATCAATTGTGTCGATCCATTGGGAAGgtaagaaaacaagtctctttgtcaattccacttaacaatttatcatatggaaatcattcaagttgaatagtgaaacagtaggaagagtaaagtaatcgatatattgtgtcactg	bnn58	GAGATCGATCAGAGAAAGAACGACATTTTCTTCTTGCTTGTGAGAGAGGAGA-----------------------------------------------------------------------------------------------------------------------------------------------------gaaacagtaggaagagtaaagtaatcgatatattgtgtcactg	bnn53	GAGATCGATCAGAGAAAGAACGACATTTTCTTCTTGCTTGTGAGAGAGGAGAAGTGTGAGTGTATCGGAAGTGTATCGGAAGTGTGAGGAAGACATTAGCATGTGCAAGAGAAGAACGACTCGATATCAATTGTGTCGATCCATTGGGAAG	bnn51 (substitution)	GAGATCGATCAGAGAAAGAACGACATTTTCTTCTTGCTTAT---------GATATCGGAAGTGTGAGGAAGACATTAGCATGTGCAAGAGAAGAACGACTCGATATCAATTGTGTCGATCCATTGGGAAG	bnn54	GAGATCGATCAGAGAAAGAACGACATTTTCTTCTTGCTTGTGAGAGAGGAAGAAAATATCGGAAGTGTGAGGAAGACATTAGCATGTGCAAGAGAAGAACGACTCGATATCAATTGTGTCGATCCATTGGGAAG
osm-9	PPA38621	GAATCGAAATGAAGGAAGAT	AAGCGAGAGAAGGACTGAGA	GTGTGCTAATGGAGGAAAACGA	/	AACACACAATTGGGAGTGGCAGAAGAAGGAATCGAAATGAAGGAAGATCGGCGATATAGAGAACATTATGCAAGCTGGAAATTAAACAAAAGAGGAATAGATGGAGAAAATATAATTCATCTTTTGTTGAATAGAGAACAACCTGTTTGCTATGAG	bnn9	AACACACAATTGGGAGTGGCAGAAGAAGGAATCGAAATGAAG----------GATATAGAGAACATTATGCAAGCTGGAAATTAAACAAAAGAGGAATAGATGGAGAAAATATAATTCATCTTTTGTTGAATAGAGAACAACCTGTTTGCTATGAG	/	/	/	/	/	/
ocr-2	PPA18730	GGGAAAGCTCGTAACAGTGA	GCACGGAGGAGGAGATCT	AGCACATTCGGTCCACTCTT	/	ATATGCACAGCGCAGTGGGGATCATTCCATCGTTGATTCCTATATCGATGTAAAAgtgcgttctaatctatgtttagtattgagaaatgctcgctgtcaataatttgtcggagagtagatattgttttttttcgtacagGTTCGAGATTTCTGCTACAATCAAGGCAAGGGAAAGCTCGTAACAGTGACGGAACTCGTCAAACTTCGTAATAAG	bnn8	ATATGCACAGCGCAGTGGGGAGT-----------------------------------------------------------------------------------------------------------------------------------------------------------------TTGACGGAACTCGTCAAACTTCGTAATAAG	/	/	/	/	/	/
trp-4	ppa_stranded_DN32467_c0_g1_i1	TGGCGAGACGCCCCTGCATG	CGATTCCGATGGAATTCGGTATAAATGG	CCTTATACTGCACGAAGACCAACC	/	CCTGATGTTAGCCGAGCGCGCCGACCCCGAGATCAAATCGAAGATTGGCGAGACGCCCCTG------------------CATGTGGCTGCCAAG	bnn11	CCTGATGTTAGCCGAGCGCGCCGACCCCGAGATCAAATCGAAGATTGGCGAGACGCCCCTGGCTGTCTGAGACGCCCCTGATGTGGCTGCCAAG	/	/	/	/	/	/
deg-1.1	PPA36969	ATTCCATCGAGCAGCAGCAC	ATGACGATATCCTCGAAACCG	CTGTACTTTGTCCTCGCAATG	/	ATGGATATTCCATCGAGCAGCAGCACGGGCGAGGTCTCGTCGACTTTCCGAAGACATAGTGGAGCCAGCGCCCAGCAGTCACCACAG	bnn76	ATGGATATTCCATCGAGCAGCATCGAGCAGCACGGGCGAGGTCTCGTCGACTTTCCGAAGACATAGTGGAGCCAGCGCCCAGCAGTCACCACAG	bnn73	ATGGATATTC-------------CACGGGCGAGGTCTCGTCGACTTTCCGAAGACATAGTGGAGCCAGCGCCCAGCAGTCACCACAG	/	/	/	/
deg-1.2	PPA03672	GGGTCAAGGACTTTGCTGAT	CCAGCATCCATAGCATCACTG	CCAGCATCCATAGCATCACTG	/	CGCGGGGTGAAAGAGCCAGTCGTCAATCGGGTCAAGGACTTTGCTGATCGGACGACGGCTCACGGAGCGAAACACGTGCTCGAAGCTCGGACAACGTTCGG	bnn72	CGCGGGGTGAAAGAGCCAGTCGTCAATCGGGTCAAGGACTTTG-----CGGACGACGGCTCACGGAGCGAAACACGTGCTCGAAGCTCGGACAACGTTCGG	/	/	/	/	/	/
deg-1.3	PPA03673	GCAGTTCGCTGATCGCACGA	GCTCTCTCGCCGATCCGAAG	CGTCAACCAGGAGAACCTAC	/	CACCGAGTGAAAGAGCCAGTCGTGAATCGGGTCAAGCAGTTCGCTGATCGCACGACGGCTCATGGAGCGAAGCACGTGCTCGAGGCGCGAACAACCTTCAG	bnn74	CACCGAGTGAAAGAGCCAGTCGTGAATCGGGTCAAGCAGTTCGCTGATCGCACTCATCTCATGGACTCATGACGGCTCATGGAGCGAAGCACGTGCTCGAGGCGCGAACAACCTTCAG	/	/	/	/	/	/
deg-1.4	PPA03676	TCGGTGAGCACGATCGACGA	GTAAAGGTAGGGCCCAGCCA	CGCCTGAACTTGCCAGTTTC	/	ATGGATTTCCCGTCGGTGAGCACGATCGACGAGGGATCGTCGCTCAATCCGAACAGTCCG	bnn75	ATGGATTTCCCGTCGG--------------------GCGTCGCTCAATCCGAACAGTCCG	/	/	/	/	/	/
deg-1.5	ppa_stranded_DN28875_c0_g1_i1	TCGGTGAGCACGATCGACGA	GTAGGGCCCACTTCAGCTGC	GCTCGGCTTCTTCTTGCGC	/	ATGGATTTCCCGTCGGTGAGCACGATCGACGAGGGATCGTCGTTGAATCCGAACAGCCCG	bnn77	ATGGATTTCCCGTCGGTGAGCA----CGACGAGGGATCGTCGTTGAATCCGAACAGCCCG	/	/	/	/	/	/
degt-1	ppa_stranded_DN38777_c0_g1_i1, >>> ppa_stranded_DN43861_c0_g1_i1,> ppa_stranded_DN46288_c0_g1_i1 > ppa_stranded_DN2301_c0_g1_i1,	TATTGCAGATTAATAGGGAA	GATCATTTGGGGATTGATGTTG	GAATCGAGAAGATGAGTCG	/	GTGGTTGAACGTATAACATACTACTTCATCTTCAATCCTCTTGCCACTCATCGAAGTTTCGATGCTCCGACTGAAGTGCAGTTCCCTTCCCTATTAATCTGCAATAAGATGCAATTGAG	bnn711	GTGGTTGAACGTATAACATACTACTTCATCTTCAATCCTCTTGCCACTCATCGAAGTTTCGATGCTCCGACTGAAGTGCAGTTCCCT----------TCTGCAATAAGATGCAATTGAG	bnn69	GTGGTTGAACGTATAACATACTACTTCATCTTCAATCCTCTTGCCACTCATCGAAGTTTCGATGCTCCGACTGAAGTGCAGTTCCCTTCC-----AATCTGCAATAAGATGCAATTGAG	/	/	/	/
del-8	PPA32220	ATGAAGCTGATTCAGAGAGA	CGGATATTGGACCGTTCCCT	GATACGTGCAGTTGAGTTTGC	/	GTACTCGCACGATTACAACAAATTCCGAGTGAGTTCGACGGAGATGAAGCTGATTCAGAGAGACGGTGTCTGTGAAAACGAGAACATCGACAAAGGACGAAGCACATGTTACATCGAG	bnn29	GTACTCGCACGATTACAACAAATTCCGAGTGAGTTCGACGGAGATGAAGCTGAT-------GACGGTGTCTGTGAAAACGAGAACATCGACAAAGGACGAAGCACATGTTACATCGAG	bnn30	GTACTCGCACGATTACAACAAATTCCGAGTGAGTTCGACGGAGATGAAGCTGATTCAGAGAAGATGAAGACGGTGTCTGTGAAAACGAGAACATCGACAAAGGACGAAGCACATGTTACATCGAG	/	/	/	/
delm/acd-1	PPA22865	AGGGTGGAGTGCCTGGCTGT	CATGCTGACAGGCGCATTAG	AGCAAGGCGTCGGAGAAATC	/	GAATAACCTCCATGCATGGGGTCCTTCGTATCTACAAGAGTAAAGGGTGGAGTGCCTGGCTGTGGGGAACTCTCTACGCAATCTGCGGATTTCTTCTCCTATGGCAGACAATCAATCTCATCCTCTTATTCACAGCGAAGCCTACT	bnn79	GAATAACCTCCATGCATGGGGTCCTTCGTATCTACAAGAGTAAAGGGTGGAGTGCCTGGCAAACTCTCTCTGGGGAACTCTCTACGCAATCTGCGGATTTCTTCTCCTATGGCAGACAATCAATCTCATCCTCTTATTCACAGCGAAGCCTACT	bnn80	GAATAACCTCCATGCATGGGGTCCTTCGTATCTACAAGAGTAAAGGGTGGAGTGC----CTGTGGGGAACTCTCTACGCAATCTGCGGATTTCTTCTCCTATGGCAGACAATCAATCTCATCCTCTTATTCACAGCGAAGCCTACT	bnn64	GAATAACCTCCATGCATGGGGTCCTTCGTATCTACAAGAGTAAAGGGTGGAGAGTAAAGGGTGGAGTGAGGGTGGAGTGTGGGGAACTCTCTACGCAATCTGCGGATTTCTTCTCCTATGGCAGACAATCAATCTCATCCTCTTATTCACAGCGAAGCCTACT	/	/
delm/acd-4	ppa_stranded_DN28413_c0_g1_i3	GGCACGATGGGATTATTTCT	CATCTACTTTCGCGATATGG	CCCACGATTCTCAAGTTGATC	/	GTAATATGGGCGGCACGATGGGATTATTTCTGGGAATGTCCGTGCTCACAGTGATTGAATCACTCATCTATCTTGCAAAGGTGTGGTGTTATCTTTGGAAGGTCTTCAAAGATCAAGAGACTCCGAC	bnn81	GTAATATGGGCGGCACGATGGGATTA--TCTGGGAATGTCCGTGCTCACAGTGATTGAATCACTCATCTATCTTGCAAAGGTGTGGTGTTATCTTTGGAAGGTCTTCAAAGATCAAGAGACTCCGAC	bnn65	GTAATATGGGCGGCACGATGGGA-----TCTGGGAATGTCCGTGCTCACAGTGATTGAATCACTCATCTATCTTGCAAAGGTGTGGTGTTATCTTTGGAAGGTCTTCAAAGATCAAGAGACTCCGAC	/	/	/	/
unc-8	ppa_stranded_DN25998_c0_g1_i2	AGAGAGATGGGAAAGAATGA	CTCAATCGGGGAAGGAGAAG	AGAGAGATGGGAAAGAATGA	/	GAAGTCCCGTCAAGAGAGATGGGAAAGAATGAGGGGGAGCTTATAACTCCAACAGTTGGATATGTTAATATCAGTGCCGATGACGACGAG	bnn85	GAAGTCCCGTCAAGAGAGATGGGAAAGAACTGAAAGAAAGAAGAAAAGAAAAGGAGAGAGAAAAAGAAAGAGATGGGAAAGAAGAGAGATGGGGAGCTTATAACTCCAACAGTTGGATATGTTAATATCAGTGCCGATGACGACGAG	bnn91	GAAGTCCCGTCAAGAGAGAT--------------GGGAGCTTATAACTCCAACAGTTGGATATGTTAATATCAGTGCCGATGACGACGAG	/	/	/	/
unc-105	PPA10323	GATTACACAACGTGATTGAG	CATCCCCATCCTCCTTGACAAAG	GCAACAAGATTGGCGAACGC	/	CTCAAATTCGAAAATGCACCTTTCCCCTCAATCACGTTGTGTAATCTCAATCCGTATAAGAAAAGCATGATATACTCCAACCCGGCTACGAAATCAACA	bnn87	CTCAAATTCGAAAATGC-------------ATCACGTTGTGTAATCTCAATCCGTATAAGAAAAGCATGATATACTCCAACCCGGCTACGAAATCAACA	bnn86	CTCAAATTCGAAAATGCACCTTTCCCCTCATTTTCATTTTCCCTCACTCATTTACGTTGTGTAATCTCAATCCGTATAAGAAAAGCATGATATACTCCAACCCGGCTACGAAATCAACA	/	/	/	/
del-1	PPA00157	CTTCCACTCGCTTTCGTCCA	ATGGTGGAGTCTGGTGGTAG	TAAGCACTGGATGGTCCGGT	/	AGCGTGAAAGAGATCTCTCGGTCCGTGGACGAAAGCGAGTGGAAGAAAGCATGCAAGGAATTCTGCGAGAGGACGACCCTCCATGGACTTCCCATG	bnn157	AGCGTGAAAGAGATCTCTCGGTCCGTG-------GCGAGTGGAAGAAAGCATGCAAGGAATTCTGCGAGAGGACGACCCTCCATGGACTTCCCATG	bnn158	AGCGTGAAAGAGATCTCTCGGTCCGTGGAAGAAAGCATGCAAGGAAAAGCGAGTGGAAGAAAGCATGCAAGGAATTCTGCGAGAGGACGACCCTCCATGGACTTCCCATG	/	/	/	/
mec-4	PPA01885	GTCACAGAACGAGAATATTT	TACAGAATCTGAAGAACTGGG	GATTAGGCGCTTGTCCAATC	/	GTGTATGGCGATCCTCTTGCGTATCTCAATGCAGATCAGAGTAAATTTGTCACAGAACGAGAATATTTCGGTGATTTTGGATATGGAGAATGCTTCAATTCAACCAGTTCTGAAGTTCAG	bnn49	GTGTATGGCGATCCTCTTGCGTATCTCAATGCAGATCAGAGTAAATTTGTCACAGAACGAGA--ATTTCGGTGATTTTGGATATGGAGAATGCTTCAATTCAACCAGTTCTGAAGTTCAG	bnn48	GTGTATGGCGATCCTCTTGCGTATCTT-----------GCGTTGCGTTGCGTTGCGTTGCGTAAAATTCGGTGATTTTGGATATGGAGAATGCTTCAATTCAACCAGTTCTGAAGTTCAG	/	/	/	/
mec-10	PPA34052	TCTTTGATATTTGATAAGTA	GACTTCGAGAGTTTCCCTGGTT	CCACTTTTATCGTTCAGTTTCGC	/	AATCGCGTGGATCGTTCTTCTCACTGGTTGTCTCTGCATGTTTCTTCTCCAAGCAGCGTCCCTACTTATCAAATATCAAAGAATGGACAAGATCACTGACATCCAGCTCAAATTCGATACAG	bnn16	AATCGCGTGGATCGTTCTTCTCACTGGTTGTCTCTGCATGTTTCTTCTCCAAGCAGCGTCCCTA-----CAAATATCAAAGAATGGACAAGATCACTGACATCCAGCTCAAATTCGATACAG	bnn14	AATCGCGTGGATCGTTCTTCTCACTGGTTGTCTCTGCATGTTTCTTCTCCAAGCAGCTGGATGTCAGTGATCTTGTCCATTCTTCAAATATCAAAGAATGGACAAGATCACTGACATCCAGCTCAAATTCGATACAG	bnn18	AATCGCGTGGATCGTTCTTCTCACTGGTTGTCTCTGCATGTTTCTTCTCCAAGCAGCGTCCCTACTATAGAATCAAATATCAAAGAATGGACAAGATCACTGACATCCAGCTCAAATTCGATACAG	/	/
mec-3	PPA21551	GAGGAGAAATGTTTTGAGAA	GAGACCGATTCGTTCTCAAG	CGTGGAAGACAATTCCACCc	/	GTGGGCAAATCGTCCTATCACGAGACATGTACTCGATGTGTTCGTTGTGATCTTCTTCTCGAGGAGAAATGTTTTGAGAAGGGTGGATTACTCTATTGCGAGGAACACTACTTCAA	bnn60	GTGGGCAAATCGTCCTATCACGAGACATGTACTCGATGTGTTCGTTGTGATCTTCTTCTCGAGGA---------GAA----------AAGGGTGGATTACTCTATTGCGAGGAACACTACTTCAA	bnn61 (substitution)	GTGGGCAAATCGTCCTATCACGAGACATGTACTCGATGTGTTCGTTGTGATCTTCTTCTCGAGGAGGAAACGAGGAGAAATGAGGAGAAGGGTGGATTACTCTATTGCGAGGAACACTACTTCAA	/	/	/	/
		AGCGATCAAGCAGGAGTTTC	GCCTCCTCCTACTTCCACCA	GTGTTTCGACGGTTTCGGCG	/	CAGCGATCAAGCAGGAGTTTCCGGCTTTCTTCTCCTCATTCGAAGCCTTCTCAGAATACGATGATGAGAGTAAAATGTTGAAGAGGAGAGGACCGAGGACGACCATAAAACAGAATCAG	bnn94	CAGCGATCAAGCAGGAG-TTCCGGCTTTCTTCTCCTCATTCGAAGCCTTCTCAGAATACGATGATGAGAGTAAAATGTTGAAGAGGAGAGGACCGAGGACGACCATAAAACAGAATCAG	/		/	/	/	/
mec-6	ppa_stranded_DN21693_c0_g2_i2	ATAAATGCCAATCTCAATTC	GGGTCCATCTAATTTCACTTC	GTGAATCTTAACAGATCGATC	/	AGAATGGTTCGGCAGGAATCGAATACGTGCCCGAATTGAGATTGGCATTTATATCAAATGGATTAGGAGGATCAGATGGGGAAATTG	bnn67	AGAATGGTTCGGCAGGAATCGAATACGTGCCCGAAT--AGATTGGCATTTATATCAAATGGATTAGGAGGATCAGATGGGGAAATTG	bnn66	AGAATGGTTCGGCAGGAATCGAATACGTGCCATTTATATCAAATGGATTAGGAGAAAATGGACACGTATTCGATTCCTGATTACACGTATTCGATATAAATAATCCATTTGATATAAATGCTAATCCATTTGATATATATCAAATGGATTAGGAGGATCAGATGGGGAAATTG	bnn70	AGAATGGTTCGGCAGGAATCGAATACGTGCCCGAATT--GATTGGCATTTATATCAAATGGATTAGGAGGATCAGATGGGGAAATTG	/	/
nag-1	PPA06134	CCTGGTGGGATTGGAGCCAT	GGAATTCGAACGATCGTTCCG	CCAGGAAAGATATGCGGGTCC	/	GGTTCGGTACTTCGGCAACCCGTGCACCTTCTCATACTCATTCGCCTGGTGGGATTGGAGCCATTGGGAGAGATTCATCGACTGGCTTGCATTGA	bnn100	GGTTCGGTACTTCGGCAACCCGTGCACCTTCTCATACTCATTCGCCTGGTGGGATTGGAG-CATTGGGAGAGATTCATCGACTGGCTTGCATTGA	/	/	/	/	/	/
nag-2	PPA34489	CCTGGTGGGATTGGAGCCAT	GGAGAGACTGAGCACTTCTG	CCAGGCAAGATATGCGGGTC	/	GGTACGGTACTTCGGCAACCCGTGCACCTTCTCGTACTCATTCGCCTGGTGGGATTGGAGCCATTGGGAGAGATTCATCGATTGGCTTGCATTGA	bnn101	GGTACGGTACTTCGGCAACCCGTGCACCTTCTCGTACTCATTCGCCTGGTGGGATTGGAG-CATTGGGAGAGATTCATCGATTGGCTTGCATTGA	/	/	/	/	/	/
prl-1	PPA13966	AGAGTCCGTCGTCAATACCC	GGAGAACTCTCGACTCTGAG	GCAATTGCAAGATGCGCCAG	/	GTTGCCACTGATGATATCTGGAGAGACGTCATCGTTCTTGGCAAGACTTCTCGCAGAGTCCGTCGTCAATACCCTGGAGAGGAACCCTCGAACACTGGATATCCTGGTGATTTCCCTACCCCCGGAGGACCCATCCCTCCTTCATCCGTTCCCCACGGTGCCTCTCCTGGTACTCCTCACTCCTCTCCTCCCTCTACTCCTCCCGTCTTCGCTGGAGATTCCAACCCCCAGAACCCTGGCGCATCTTGCAATTGCAATGCCAACAACAAGTGCCCCGCTGGACCGGCTGGACCCAAGGGAACCCCGGGAGCCCCCGGACCCAATGGTATCCCTGGTCTCGATGGAAAGGGAGGAGTTGATGCGGAGGATGTAACTCCCCAACAGCAGGATACTTCTTCT…	/	/	/	/	/	/	/	/
